# Supplementary material for: Temporal Trends in HIV-1 Mutations Used for the Surveillance of Transmitted Drug Resistance
Source: Viruses. 2021 May 11;13(5):879. doi: 10.3390/v13050879 (PMC8150354; doi:10.3390/v13050879)
Supplement: Supplementary file 1 [file viruses-13-00879-s001.zip]

Archive with 1 entries (1 files):
- viruses-1195520-supplementary.pdf
